# Supplementary material for: Biomonitoring PhIP, a Potential Prostatic Carcinogen, in the Hair of Healthy Men of African and European Ancestry
Source: Toxics. 2025 Jan 8;13(1):42. doi: 10.3390/toxics13010042 (PMC11769170; doi:10.3390/toxics13010042)
Supplement: Supplementary file 1 [file toxics-13-00042-s001.zip]

Archive with 1 entries (1 files):
- toxics-3366317-supplementary.pdf
